# Supplementary material for: The Application of Adipose Tissue-Derived Mesenchymal Stem Cells (ADMSCs) and a Twin-Herb Formula to the Rodent Wound Healing Model: Use Alone or Together?
Source: Int J Mol Sci. 2023 Jan 10;24(2):1372. doi: 10.3390/ijms24021372 (PMC9867064; doi:10.3390/ijms24021372)
Supplement: Supplementary file 1 [file ijms-24-01372-s001.zip]

Archive with 1 entries (1 files):
- ijms-2096188-supplementary.pdf
